# Supplementary material for: Comparative analysis of codon usage patterns in chloroplast genomes of ten Epimedium species
Source: BMC Genom Data. 2023 Jan 9;24:3. doi: 10.1186/s12863-023-01104-x (PMC9830715; doi:10.1186/s12863-023-01104-x)
Supplement: Supplementary file 1 — Additional file 1: Table S1. RSCU and RFSC values of the codons in chloroplast genomes of ten Epimedium species. [file 12863_2023_1104_MOESM1_ESM.xlsx]

## Sheet: Sheet1
Table S1:RSCU and RFSC values of the codons in chloroplast genomes of ten Epimedium species
		Epimedium koreanum			Epimedium acuminatum			Epimedium hunanense			Epimedium sagittatum			Epimedium leptorrhizum			Epimedium pubescens			Epimedium myrianthum			Epimedium wushanense			Epimedium brevicornu			Epimedium coactum
Amino_acid	Codon	Number	RSCU	RFSC	Number	RSCU	RFSC	Number	RSCU	RFSC	Number	RSCU	RFSC	Number	RSCU	RFSC	Number	RSCU	RFSC	Number	RSCU	RFSC	Number	RSCU	RFSC	Number	RSCU	RFSC	Number	RSCU	RFSC
Ala	GCU	475	1.68	0.4225	529	1.67	0.4175	521	1.69	0.4225	522	1.67	0.4175	494	1.64	0.41	512	1.69	0.4225	530	1.67	0.4175	508	1.69	0.4225	515	1.69	0.4225	530	1.68	0.42
Ala	GCC	198	0.7	0.175	217	0.68	0.17	209	0.68	0.17	214	0.69	0.1725	210	0.7	0.175	208	0.69	0.1725	217	0.68	0.17	206	0.69	0.1725	209	0.69	0.1725	214	0.68	0.17
Ala	GCA	292	1.03	0.2575	337	1.06	0.265	323	1.05	0.2625	329	1.05	0.2625	321	1.07	0.2675	315	1.04	0.26	336	1.06	0.265	310	1.03	0.2575	319	1.05	0.2625	335	1.06	0.265
Ala	GCG	164	0.58	0.144	186	0.59	0.1475	177	0.58	0.145	184	0.59	0.1475	177	0.59	0.1475	177	0.58	0.145	186	0.59	0.1475	177	0.59	0.1475	176	0.58	0.145	185	0.59	0.1475
Cys	UGU	157	1.43	0.715	192	1.43	0.715	181	1.41	0.705	184	1.42	0.71	182	1.42	0.71	177	1.4	0.7	187	1.42	0.71	178	1.4	0.7	178	1.4	0.7	188	1.42	0.71
Cys	UGC	63	0.57	0.285	77	0.57	0.285	76	0.59	0.295	75	0.58	0.29	75	0.58	0.29	76	0.6	0.3	76	0.58	0.29	76	0.6	0.3	76	0.6	0.3	76	0.58	0.29
Asp	GAU	693	1.58	0.79	852	1.6	0.8	842	1.6	0.8	844	1.6	0.8	838	1.61	0.805	835	1.6	0.8	852	1.6	0.8	835	1.6	0.8	831	1.6	0.8	851	1.6	0.8
Asp	GAC	183	0.42	0.21	211	0.4	0.2	209	0.4	0.2	209	0.4	0.2	203	0.39	0.195	209	0.4	0.2	214	0.4	0.2	208	0.4	0.2	206	0.4	0.2	214	0.4	0.2
Glu	GAA	796	1.39	0.695	948	1.38	0.69	910	1.37	0.685	923	1.38	0.69	901	1.38	0.69	906	1.38	0.69	932	1.38	0.69	900	1.37	0.685	903	1.38	0.69	935	1.38	0.69
Glu	GAG	348	0.61	0.305	424	0.62	0.31	417	0.63	0.315	418	0.62	0.31	409	0.62	0.31	410	0.62	0.31	419	0.62	0.31	413	0.63	0.315	410	0.62	0.31	421	0.62	0.31
Phe	UUU	753	1.32	0.66	894	1.27	0.635	866	1.26	0.63	864	1.26	0.63	862	1.28	0.64	859	1.27	0.635	882	1.27	0.635	849	1.27	0.635	859	1.27	0.635	882	1.27	0.635
Phe	UUC	390	0.68	0.34	517	0.73	0.365	504	0.74	0.37	506	0.74	0.37	482	0.72	0.36	498	0.73	0.365	510	0.73	0.365	493	0.73	0.365	499	0.73	0.365	507	0.73	0.365
Gly	GGU	453	1.31	0.3275	505	1.27	0.3175	491	1.28	0.32	495	1.27	0.3175	472	1.25	0.3125	487	1.28	0.32	507	1.28	0.32	486	1.28	0.32	488	1.28	0.32	502	1.28	0.32
Gly	GGC	174	0.5	0.126	192	0.48	0.12	186	0.49	0.1225	189	0.49	0.1225	180	0.48	0.12	184	0.48	0.12	187	0.47	0.1175	184	0.48	0.12	186	0.49	0.1225	188	0.48	0.12
Gly	GGA	482	1.39	0.3475	584	1.47	0.3675	555	1.45	0.3625	564	1.45	0.3625	557	1.47	0.3675	552	1.45	0.3625	576	1.46	0.365	549	1.45	0.3625	552	1.44	0.36	574	1.46	0.365
Gly	GGG	274	0.79	0.1975	309	0.78	0.195	302	0.79	0.195	305	0.79	0.1975	304	0.8	0.2	302	0.79	0.1975	310	0.78	0.195	299	0.79	0.1975	303	0.79	0.1975	309	0.79	0.1975
His	CAU	365	1.48	0.74	442	1.5	0.75	422	1.5	0.75	426	1.5	0.75	420	1.52	0.76	419	1.5	0.75	433	1.5	0.75	417	1.49	0.745	421	1.5	0.75	432	1.49	0.745
His	CAC	127	0.52	0.26	148	0.5	0.25	142	0.5	0.25	143	0.5	0.25	134	0.48	0.24	141	0.5	0.25	144	0.5	0.25	141	0.51	0.255	142	0.5	0.25	146	0.51	0.255
Ile	AUU	815	1.49	0.496667	991	1.48	0.493333	928	1.46	0.486667	950	1.48	0.493333	932	1.48	0.493333	918	1.47	0.49	972	1.48	0.493333	914	1.47	0.49	920	1.47	0.49	964	1.48	0.493333
Ile	AUC	326	0.59	0.196667	419	0.63	0.21	406	0.64	0.213333	408	0.63	0.21	398	0.63	0.21	396	0.64	0.213333	413	0.63	0.21	396	0.64	0.213333	396	0.63	0.21	412	0.63	0.21
Ile	AUA	505	0.92	0.306	593	0.89	0.296667	569	0.9	0.3	572	0.89	0.296667	564	0.89	0.296667	556	0.89	0.296667	579	0.88	0.293333	553	0.89	0.296667	565	0.9	0.3	579	0.89	0.296667
Lys	AAA	760	1.43	0.715	938	1.4	0.7	872	1.4	0.7	892	1.4	0.7	903	1.4	0.7	858	1.4	0.7	929	1.4	0.7	861	1.4	0.7	857	1.4	0.7	924	1.4	0.7
Lys	AAG	305	0.57	0.285	400	0.6	0.3	376	0.6	0.3	381	0.6	0.3	390	0.6	0.3	370	0.6	0.3	398	0.6	0.3	369	0.6	0.3	371	0.6	0.3	397	0.6	0.3
Leu	UUA	616	1.78	0.296667	711	1.69	0.281667	680	1.67	0.278333	691	1.68	0.28	684	1.69	0.281667	675	1.68	0.28	707	1.69	0.281667	674	1.69	0.281667	677	1.68	0.28	706	1.69	0.281667
Leu	UUG	405	1.17	0.195	506	1.2	0.2	480	1.18	0.196667	490	1.19	0.198333	488	1.2	0.2	477	1.19	0.198333	505	1.21	0.201667	472	1.18	0.196667	479	1.19	0.198333	500	1.2	0.2
Leu	CUU	458	1.32	0.221	573	1.36	0.226667	553	1.36	0.226667	553	1.35	0.225	550	1.36	0.226667	540	1.34	0.223333	566	1.35	0.225	537	1.34	0.223333	546	1.35	0.225	565	1.35	0.225
Leu	CUC	157	0.45	0.075	197	0.47	0.0783333	191	0.47	0.0783333	195	0.48	0.08	191	0.47	0.0783333	190	0.47	0.0783333	196	0.47	0.0783333	190	0.48	0.08	190	0.47	0.0783333	198	0.47	0.0783333
Leu	CUA	303	0.87	0.145	366	0.87	0.145	364	0.9	0.15	364	0.89	0.148333	351	0.87	0.145	363	0.9	0.15	364	0.87	0.145	359	0.9	0.15	363	0.9	0.15	364	0.87	0.145
Leu	CUG	140	0.4	0.0666667	171	0.41	0.0683333	168	0.41	0.07	170	0.41	0.0683333	169	0.42	0.07	166	0.41	0.0683333	171	0.41	0.0683333	164	0.41	0.0683333	167	0.41	0.0683333	171	0.41	0.0683333
Met	AUG	458	1	1	561	1	1	525	1	1	538	1	1	512	1	1	521	1	1	551	1	1	519	1	1	523	1	1	547	1	1
Asn	AAU	707	1.55	0.775	868	1.55	0.775	829	1.56	0.78	840	1.55	0.775	833	1.57	0.785	814	1.55	0.775	858	1.56	0.78	815	1.55	0.775	822	1.56	0.78	857	1.55	0.775
Asn	AAC	204	0.45	0.225	250	0.45	0.225	237	0.44	0.22	241	0.45	0.225	228	0.43	0.215	235	0.45	0.225	244	0.44	0.22	234	0.45	0.225	233	0.44	0.22	246	0.45	0.225
Pro	CCU	351	1.59	0.3975	394	1.52	0.38	390	1.54	0.385	387	1.53	0.3825	377	1.5	0.375	387	1.54	0.385	395	1.52	0.38	385	1.54	0.385	386	1.54	0.385	394	1.52	0.38
Pro	CCC	177	0.8	0.201	212	0.82	0.205	205	0.81	0.2025	207	0.82	0.205	210	0.84	0.21	206	0.82	0.205	211	0.81	0.2025	205	0.82	0.205	205	0.82	0.205	212	0.82	0.205
Pro	CCA	232	1.05	0.2625	282	1.09	0.2725	271	1.07	0.2675	276	1.09	0.2725	272	1.08	0.27	270	1.07	0.2675	280	1.08	0.27	270	1.08	0.27	272	1.08	0.27	280	1.08	0.27
Pro	CCG	121	0.55	0.1375	150	0.58	0.1425	144	0.57	0.145	145	0.57	0.14	146	0.58	0.145	142	0.57	0.1425	151	0.58	0.145	142	0.57	0.1425	142	0.57	0.1425	148	0.57	0.1425
Gln	CAA	552	1.48	0.74	663	1.48	0.74	628	1.47	0.735	642	1.48	0.74	643	1.48	0.74	621	1.47	0.735	656	1.49	0.745	620	1.47	0.735	623	1.47	0.735	654	1.48	0.74
Gln	CAG	193	0.52	0.26	233	0.52	0.26	226	0.53	0.265	225	0.52	0.26	225	0.52	0.26	225	0.53	0.265	226	0.51	0.255	224	0.53	0.265	225	0.53	0.265	227	0.52	0.26
Arg	CGU	238	1.21	0.201667	285	1.16	0.193333	256	1.13	0.188333	272	1.17	0.195	272	1.17	0.195	250	1.13	0.188333	283	1.17	0.195	248	1.12	0.186667	255	1.14	0.19	282	1.17	0.195
Arg	CGC	90	0.46	0.0766667	104	0.42	0.07	104	0.46	0.0766667	103	0.44	0.0733333	93	0.4	0.0666667	103	0.47	0.0783333	103	0.43	0.0716667	104	0.47	0.0783333	103	0.46	0.0766667	104	0.43	0.0716667
Arg	CGA	248	1.27	0.211667	315	1.28	0.213333	289	1.27	0.211667	298	1.28	0.213333	304	1.3	0.216667	283	1.28	0.213333	314	1.3	0.216667	280	1.27	0.211667	285	1.27	0.211667	313	1.3	0.216667
Arg	CGG	92	0.47	0.0783333	118	0.48	0.08	114	0.5	0.0833333	112	0.48	0.08	113	0.48	0.08	106	0.48	0.08	117	0.48	0.08	106	0.48	0.08	111	0.49	0.0816667	116	0.48	0.08
Arg	AGA	355	1.81	0.301667	452	1.84	0.306667	413	1.82	0.303333	422	1.82	0.303333	428	1.84	0.306667	404	1.83	0.305	438	1.81	0.301667	405	1.84	0.306667	413	1.84	0.306667	438	1.82	0.303333
Arg	AGG	153	0.78	0.129	200	0.81	0.136667	184	0.81	0.136667	186	0.8	0.135	189	0.81	0.135	181	0.82	0.136667	194	0.8	0.133333	181	0.82	0.136667	181	0.81	0.135	194	0.8	0.133333
Ser	AGU	283	1.14	0.19	346	1.09	0.181667	331	1.1	0.183333	330	1.08	0.18	328	1.08	0.18	326	1.09	0.181667	338	1.08	0.18	322	1.08	0.18	329	1.09	0.181667	339	1.09	0.181667
Ser	AGC	96	0.39	0.065	125	0.4	0.0666667	119	0.39	0.065	122	0.4	0.0666667	115	0.38	0.0633333	119	0.4	0.0666667	124	0.4	0.0666667	118	0.4	0.0666667	120	0.4	0.0666667	122	0.39	0.065
Ser	UCU	425	1.72	0.286667	538	1.7	0.283333	519	1.72	0.286667	525	1.72	0.286667	514	1.7	0.283333	512	1.71	0.285	533	1.7	0.283333	510	1.71	0.285	513	1.71	0.285	533	1.71	0.285
Ser	UCC	252	1.02	0.17	321	1.01	0.168333	307	1.02	0.17	311	1.02	0.17	316	1.04	0.173333	307	1.03	0.171667	320	1.02	0.17	305	1.03	0.171667	308	1.02	0.17	318	1.02	0.17
Ser	UCA	281	1.14	0.19	376	1.19	0.198333	353	1.17	0.195	360	1.18	0.196667	360	1.19	0.198333	349	1.17	0.195	370	1.18	0.196667	347	1.17	0.195	351	1.17	0.195	369	1.18	0.196667
Ser	UCG	148	0.6	0.0983333	192	0.61	0.101667	184	0.61	0.1	188	0.61	0.1	186	0.61	0.101667	182	0.61	0.101667	192	0.61	0.101667	183	0.62	0.103333	182	0.61	0.101667	191	0.61	0.101667
Thr	ACU	384	1.51	0.3775	460	1.54	0.385	433	1.52	0.38	443	1.54	0.385	437	1.54	0.385	427	1.52	0.38	455	1.54	0.385	427	1.52	0.38	430	1.52	0.38	453	1.54	0.385
Thr	ACC	206	0.81	0.2025	232	0.78	0.195	226	0.8	0.2	225	0.78	0.195	217	0.76	0.19	223	0.79	0.1975	229	0.78	0.195	224	0.8	0.2	226	0.8	0.2	229	0.78	0.195
Thr	ACA	302	1.19	0.2975	345	1.16	0.29	329	1.16	0.29	339	1.18	0.295	335	1.18	0.295	327	1.16	0.29	343	1.16	0.29	327	1.16	0.29	328	1.16	0.29	342	1.16	0.29
Thr	ACG	123	0.48	0.1225	155	0.52	0.13	149	0.52	0.13	147	0.51	0.125	149	0.52	0.13	146	0.52	0.13	152	0.52	0.13	146	0.52	0.13	148	0.52	0.13	153	0.52	0.13
Val	GUU	381	1.41	0.3525	449	1.42	0.355	431	1.41	0.3525	438	1.42	0.355	425	1.41	0.3525	425	1.4	0.35	446	1.42	0.355	420	1.4	0.35	425	1.4	0.35	444	1.42	0.355
Val	GUC	127	0.47	0.1175	154	0.49	0.1225	150	0.49	0.1225	153	0.5	0.125	152	0.5	0.125	151	0.5	0.125	158	0.5	0.125	149	0.5	0.125	152	0.5	0.125	156	0.5	0.125
Val	GUA	402	1.48	0.37	456	1.44	0.36	442	1.44	0.36	445	1.44	0.36	427	1.41	0.3525	436	1.44	0.36	450	1.43	0.3575	436	1.45	0.3625	439	1.45	0.3625	445	1.42	0.355
Val	GUG	174	0.64	0.16	206	0.65	0.1625	201	0.66	0.165	199	0.64	0.16	204	0.68	0.17	199	0.66	0.165	204	0.65	0.1625	198	0.66	0.165	199	0.66	0.165	205	0.66	0.165
Trp	UGG	368	1	1	436	1	1	430	1	1	430	1	1	422	1	1	424	1	1	436	1	1	421	1	1	424	1	1	434	1	1
Tyr	UAU	575	1.6	0.8	684	1.6	0.8	660	1.6	0.8	667	1.6	0.8	656	1.61	0.805	655	1.6	0.8	679	1.6	0.8	647	1.6	0.8	657	1.6	0.8	675	1.6	0.8
Tyr	UAC	143	0.4	0.2	171	0.4	0.2	166	0.4	0.2	166	0.4	0.2	160	0.39	0.195	163	0.4	0.2	169	0.4	0.2	161	0.4	0.2	165	0.4	0.2	169	0.4	0.2
Ter	UAA	22	1.47	0.49	27	1.42	0.473333	23	1.41	0.47	23	1.33	0.443333	23	1.33	0.443333	21	1.34	0.446667	25	1.32	0.44	21	1.37	0.456667	22	1.38	0.46	26	1.39	0.463333
Ter	UAG	10	0.67	0.223333	14	0.74	0.246667	13	0.8	0.266667	13	0.75	0.25	12	0.69	0.23	13	0.83	0.276667	14	0.74	0.246667	12	0.78	0.26	13	0.81	0.27	14	0.75	0.25
Ter	UGA	13	0.87	0.286667	16	0.84	0.28	13	0.8	0.263333	16	0.92	0.306667	17	0.98	0.326667	13	0.83	0.276667	18	0.95	0.316667	13	0.85	0.283333	13	0.81	0.27	16	0.86	0.286667
