# Supplementary material for: Comparative analysis of codon usage patterns in chloroplast genomes of ten Epimedium species
Source: BMC Genom Data. 2023 Jan 9;24:3. doi: 10.1186/s12863-023-01104-x (PMC9830715; doi:10.1186/s12863-023-01104-x)
Supplement: Supplementary file 2 — Additional file 2: Table S2. The RSCU values and Δ RSCU value in the high and low expression library of the ten Epimedium species. [file 12863_2023_1104_MOESM2_ESM.xlsx]

## Sheet: Sheet1
Table S2：The RSCU values and Δ RSCU value in the high and low expression library of the ten Epimedium species
		Epimedium koreanum				Epimedium acuminatum				Epimedium hunanense				Epimedium sagittatum				Epimedium leptorrhizum				Epimedium pubescens				Epimedium myrianthum				Epimedium wushanense				Epimedium brevicornu				Epimedium coactum
Amino_acid	Codon	RSCU_high	RSCU_low	△RSCU	is_opt	RSCU_high	RSCU_low	△RSCU	is_opt	RSCU_high	RSCU_low	△RSCU	is_opt	RSCU_high	RSCU_low	△RSCU	is_opt	RSCU_high	RSCU_low	△RSCU	is_opt	RSCU_high	RSCU_low	△RSCU	is_opt	RSCU_high	RSCU_low	△RSCU	is_opt	RSCU_high	RSCU_low	△RSCU	is_opt	RSCU_high	RSCU_low	△RSCU	is_opt	RSCU_high	RSCU_low	△RSCU	is_opt
Phe	UUU	1.04	1.03	0.01	0	0.86	1.03	0.17	0	1.04	1.03	0.01	0	1.03	1.03	0	0	1.35	1.03	0.32	0	1.04	1.23	0.19	0	1.07	1.05	0.02	0	1.04	1.03	0.01	0	1.04	1.05	0.01	0	0.95	1.05	0.1	0
Phe	UUC	0.96	0.97	0.01	0	1.14	0.97	0.17	1	0.96	0.97	0.01	0	0.97	0.97	0	0	0.65	0.97	0.32	0	0.96	0.77	0.19	0	0.93	0.95	0.02	0	0.96	0.97	0.01	0	0.96	0.95	0.01	0	1.05	0.95	0.1	1
Leu	UUA	2.03	1.2	0.83	0	1.95	1.21	0.74	0	2.03	1.2	0.83	0	1.98	1.2	0.78	0	2.24	1.2	1.04	0	1.93	1.48	0.45	0	1.89	1.26	0.63	0	2.03	1.2	0.83	0	2.03	1.22	0.81	0	1.93	1.28	0.65	0
Leu	UUG	1.1	1.45	0.35	0	1.35	1.41	0.06	0	1.1	1.45	0.35	0	1.28	1.45	0.17	0	1.42	1.45	0.03	0	1.16	1.18	0.02	0	1.31	1.38	0.07	0	1.1	1.45	0.35	0	1.1	1.43	0.33	0	1.27	1.37	0.1	0
Leu	CUU	1.51	1.36	0.15	0	1.2	1.43	0.23	0	1.51	1.35	0.16	0	1.21	1.35	0.14	0	1.53	1.35	0.18	0	1.19	1.37	0.18	0	1.31	1.4	0.09	0	1.51	1.35	0.16	0	1.51	1.4	0.11	0	1.47	1.4	0.07	0
Leu	CUC	0.26	0.54	0.28	0	0.3	0.54	0.24	0	0.26	0.53	0.27	0	0.45	0.53	0.08	0	0.41	0.53	0.12	0	0.42	0.54	0.12	0	0.34	0.57	0.23	0	0.26	0.53	0.27	0	0.26	0.52	0.26	0	0.27	0.55	0.28	0
Leu	CUA	0.99	0.88	0.11	0	0.98	0.84	0.14	0	0.99	0.9	0.09	0	0.96	0.9	0.06	0	0.2	0.9	0.7	0	0.77	0.98	0.21	0	0.91	0.83	0.08	0	0.99	0.9	0.09	0	0.99	0.94	0.05	0	0.87	0.85	0.02	0
Leu	CUG	0.1	0.57	0.47	0	0.22	0.58	0.36	0	0.1	0.57	0.47	0	0.13	0.57	0.44	0	0.2	0.57	0.37	0	0.53	0.45	0.08	0	0.23	0.56	0.33	0	0.1	0.57	0.47	0	0.1	0.49	0.39	0	0.2	0.55	0.35	0
Ile	AUU	1.43	1.27	0.16	0	1.74	1.29	0.45	0	1.43	1.28	0.15	0	1.6	1.28	0.32	0	1.73	1.28	0.45	0	1.59	1.4	0.19	0	1.68	1.28	0.4	0	1.43	1.28	0.15	0	1.43	1.32	0.11	0	1.72	1.28	0.44	0
Ile	AUC	0.6	0.79	0.19	0	0.45	0.8	0.35	0	0.6	0.8	0.2	0	0.55	0.8	0.25	0	0.29	0.8	0.51	0	0.57	0.75	0.18	0	0.41	0.81	0.4	0	0.6	0.8	0.2	0	0.6	0.75	0.15	0	0.55	0.81	0.26	0
Ile	AUA	0.97	0.93	0.04	0	0.81	0.91	0.1	0	0.97	0.92	0.05	0	0.86	0.92	0.06	0	0.98	0.92	0.06	0	0.84	0.85	0.01	0	0.91	0.92	0.01	0	0.97	0.92	0.05	0	0.97	0.93	0.04	0	0.73	0.92	0.19	0
Met	AUG	1	1	0	0	1	1	0	0	1	1	0	0	1	1	0	0	1	1	0	0	1	1	0	0	1	1	0	0	1	1	0	0	1	1	0	0	1	1	0	0
Val	GUU	1.57	1.27	0.3	0	1.8	1.26	0.54	0	1.57	1.27	0.3	0	1.59	1.27	0.32	0	1.76	1.29	0.47	0	1.4	1.34	0.06	0	1.84	1.29	0.55	0	1.57	1.27	0.3	0	1.57	1.16	0.41	0	1.86	1.27	0.59	0
Val	GUC	0.3	0.68	0.38	1	0.08	0.71	0.63	0	0.3	0.68	0.38	0	0.16	0.68	0.52	0	0.12	0.68	0.56	0	0.43	0.54	0.11	0	0.25	0.69	0.44	0	0.3	0.68	0.38	0	0.3	0.68	0.38	0	0.07	0.69	0.62	0
Val	GUA	1.83	1.15	0.68	0	1.88	1.15	0.73	0	1.83	1.15	0.68	0	1.97	1.15	0.82	0	1.53	1.14	0.39	0	1.71	1.37	0.34	0	1.65	1.14	0.51	0	1.83	1.15	0.68	0	1.83	1.28	0.55	0	1.71	1.15	0.56	0
Val	GUG	0.3	0.9	0.6	0	0.24	0.88	0.64	0	0.3	0.9	0.6	0	0.27	0.9	0.63	0	0.59	0.89	0.3	0	0.47	0.75	0.28	0	0.25	0.89	0.64	0	0.3	0.9	0.6	0	0.3	0.88	0.58	0	0.36	0.89	0.53	0
Ser	UCU	2.03	1.62	0.41	0	2.1	1.58	0.52	0	2.03	1.59	0.44	0	2.13	1.59	0.54	0	1.62	1.59	0.03	0	1.94	1.69	0.25	0	2.31	1.58	0.73	0	2.03	1.59	0.44	0	2.03	1.62	0.41	0	2.06	1.59	0.47	0
Ser	UCC	0.93	1.12	0.19	0	1.2	1.09	0.11	0	0.93	1.13	0.2	0	0.87	1.13	0.26	0	1.62	1.13	0.49	0	1.06	1.03	0.03	0	0.94	1.07	0.13	0	0.93	1.13	0.2	0	0.93	1.13	0.2	0	1.22	1.07	0.15	0
Ser	UCA	0.68	1.24	0.56	0	0.8	1.25	0.45	0	0.68	1.25	0.57	0	0.77	1.25	0.48	0	1.3	1.25	0.05	0	1.01	1.27	0.26	0	0.72	1.28	0.56	0	0.68	1.25	0.57	0	0.68	1.18	0.5	0	0.84	1.29	0.45	0
Ser	UCG	0.59	0.68	0.09	0	0.6	0.68	0.08	0	0.59	0.68	0.09	0	0.58	0.68	0.1	0	0.81	0.68	0.13	0	0.63	0.61	0.02	0	0.65	0.7	0.05	0	0.59	0.68	0.09	0	0.59	0.67	0.08	0	0.56	0.69	0.13	0
Ser	AGU	1.18	0.96	0.22	1	0.7	1.03	0.33	0	1.18	0.97	0.21	1	0.97	0.97	0	0	0.49	0.97	0.48	0	1.06	0.97	0.09	1	0.87	1.02	0.15	0	1.18	0.97	0.21	1	1.18	0.95	0.23	1	0.66	1.03	0.37	0
Ser	AGC	0.59	0.38	0.21	0	0.6	0.37	0.23	0	0.59	0.38	0.21	0	0.68	0.38	0.3	0	0.16	0.38	0.22	0	0.3	0.42	0.12	0	0.51	0.36	0.15	0	0.59	0.38	0.21	0	0.59	0.45	0.14	0	0.66	0.34	0.32	0
Pro	CCU	2.15	1.06	1.09	0	1.8	1.16	0.64	0	2.15	1.09	1.06	0	1.96	1.09	0.87	0	1.66	1.06	0.6	0	2.18	1.31	0.87	0	1.66	1.13	0.53	0	2.09	1.06	1.03	0	2.15	1.18	0.97	0	1.86	1.12	0.74	0
Pro	CCC	0.72	0.81	0.09	0	0.78	0.75	0.03	0	0.78	0.78	0	0	0.73	0.78	0.05	0	0.98	0.81	0.17	0	0.65	0.82	0.17	0	0.9	0.73	0.17	0	0.78	0.81	0.03	0	0.78	0.83	0.05	0	0.71	0.76	0.05	0
Pro	CCA	0.84	1.25	0.41	0	1.02	1.22	0.2	0	0.78	1.25	0.47	0	0.95	1.25	0.3	0	0.78	1.25	0.47	0	0.94	1.25	0.31	0	1.03	1.21	0.18	0	0.78	1.25	0.47	0	0.78	1.18	0.4	0	0.93	1.23	0.3	0
Pro	CCG	0.3	0.88	0.58	0	0.39	0.87	0.48	0	0.3	0.88	0.58	0	0.36	0.88	0.52	0	0.59	0.88	0.29	0	0.24	0.61	0.37	0	0.41	0.93	0.52	0	0.36	0.88	0.52	0	0.3	0.81	0.51	0	0.5	0.9	0.4	0
Thr	ACU	1.3	1.36	0.06	0	1.42	1.44	0.02	0	1.3	1.37	0.07	0	1.31	1.37	0.06	0	1.18	1.37	0.19	0	1.38	1.61	0.23	0	1.44	1.43	0.01	0	1.3	1.37	0.07	0	1.3	1.43	0.13	0	1.41	1.43	0.02	0
Thr	ACC	1.41	0.84	0.57	1	1.25	0.85	0.4	0	1.41	0.85	0.56	1	1.38	0.85	0.53	1	0.94	0.85	0.09	0	1.16	0.68	0.48	1	1.11	0.86	0.25	1	1.41	0.85	0.56	1	1.41	0.84	0.57	1	1.25	0.86	0.39	1
Thr	ACA	1.01	0.95	0.06	0	1.25	1.06	0.19	0	1.01	0.96	0.05	0	1.11	0.96	0.15	1	1.65	0.96	0.69	1	1.07	1.13	0.06	0	1.31	1.02	0.29	0	1.01	0.96	0.05	0	1.01	1.03	0.02	0	1.18	1.02	0.16	0
Thr	ACG	0.28	0.84	0.56	0	0.08	0.65	0.57	0	0.28	0.81	0.53	0	0.2	0.81	0.61	0	0.24	0.81	0.57	0	0.4	0.58	0.18	0	0.13	0.7	0.57	0	0.28	0.81	0.53	0	0.28	0.7	0.42	0	0.16	0.7	0.54	0
Ala	GCU	1.87	1.69	0.18	0	1.94	1.77	0.17	0	1.91	1.71	0.2	0	1.88	1.71	0.17	0	1.23	1.71	0.48	0	2.02	1.68	0.34	0	1.83	1.75	0.08	0	1.91	1.67	0.24	0	1.91	1.63	0.28	0	1.95	1.75	0.2	0
Ala	GCC	0.53	0.78	0.25	0	0.35	0.72	0.37	0	0.53	0.78	0.25	0	0.4	0.78	0.38	0	0.51	0.78	0.27	0	0.75	0.64	0.11	0	0.5	0.75	0.25	0	0.53	0.78	0.25	0	0.53	0.76	0.23	0	0.38	0.75	0.37	0
Ala	GCA	0.89	0.94	0.05	0	1	0.93	0.07	0	0.89	0.93	0.04	0	1.04	0.93	0.11	1	1.23	0.93	0.3	1	0.81	1.13	0.32	0	1	0.89	0.11	0	0.89	0.93	0.04	0	0.89	1.05	0.16	0	1.03	0.89	0.14	1
Ala	GCG	0.71	0.59	0.12	0	0.71	0.59	0.12	0	0.67	0.58	0.09	0	0.69	0.58	0.11	0	1.03	0.58	0.45	1	0.42	0.55	0.13	0	0.67	0.61	0.06	0	0.67	0.62	0.05	0	0.67	0.56	0.11	0	0.65	0.61	0.04	0
Tyr	UAU	1.41	1.57	0.16	0	1.3	1.59	0.29	0	1.41	1.55	0.14	0	1.4	1.55	0.15	0	1.38	1.55	0.17	0	1.42	1.59	0.17	0	1.35	1.58	0.23	0	1.41	1.55	0.14	0	1.41	1.57	0.16	0	1.21	1.57	0.36	0
Tyr	UAC	0.59	0.43	0.16	0	0.7	0.41	0.29	0	0.59	0.45	0.14	0	0.6	0.45	0.15	0	0.63	0.45	0.18	0	0.58	0.41	0.17	0	0.65	0.42	0.23	0	0.59	0.45	0.14	0	0.59	0.43	0.16	0	0.79	0.43	0.36	0
His	CAU	1	1.52	0.52	0	0.86	1.5	0.64	0	1	1.53	0.53	0	0.74	1.53	0.79	0	1.6	1.53	0.07	0	1.51	1.48	0.03	0	1.17	1.52	0.35	0	1	1.53	0.53	0	1	1.48	0.48	0	0.93	1.51	0.58	0
His	CAC	1	0.47	0.53	0	1.14	0.5	0.64	1	1	0.47	0.53	0	1.26	0.47	0.79	1	0.4	0.47	0.07	0	0.49	0.52	0.03	0	0.83	0.48	0.35	0	1	0.47	0.53	0	1	0.52	0.48	0	1.07	0.49	0.58	1
Gln	CAA	1.68	1.35	0.33	0	1.84	1.38	0.46	0	1.68	1.35	0.33	0	1.78	1.35	0.43	0	1.91	1.35	0.56	0	1.39	1.5	0.11	0	1.86	1.38	0.48	0	1.68	1.35	0.33	0	1.68	1.34	0.34	0	1.86	1.37	0.49	0
Gln	CAG	0.32	0.65	0.33	0	0.16	0.62	0.46	0	0.32	0.65	0.33	0	0.22	0.65	0.43	0	0.09	0.65	0.56	0	0.61	0.5	0.11	0	0.14	0.62	0.48	0	0.32	0.65	0.33	0	0.32	0.66	0.34	0	0.14	0.63	0.49	0
Asn	AAU	1.1	1.61	0.51	0	1.1	1.63	0.53	0	1.1	1.61	0.51	0	1	1.61	0.61	0	1.46	1.61	0.15	0	1.5	1.49	0.01	0	1.25	1.62	0.37	0	1.1	1.61	0.51	0	1.1	1.57	0.47	0	1.21	1.61	0.4	0
Asn	AAC	0.9	0.39	0.51	0	0.9	0.38	0.52	0	0.9	0.39	0.51	0	1	0.39	0.61	0	0.54	0.39	0.15	0	0.5	0.51	0.01	0	0.75	0.38	0.37	0	0.9	0.39	0.51	0	0.9	0.43	0.47	0	0.79	0.39	0.4	0
Lys	AAA	1.56	1.25	0.31	0	1.49	1.24	0.25	0	1.56	1.24	0.32	0	1.56	1.24	0.32	0	1.46	1.24	0.22	0	1.41	1.32	0.09	0	1.38	1.23	0.15	0	1.56	1.24	0.32	0	1.56	1.25	0.31	0	1.46	1.23	0.23	0
Lys	AAG	0.44	0.75	0.31	0	0.51	0.76	0.25	0	0.44	0.76	0.32	0	0.44	0.76	0.32	0	0.54	0.76	0.22	0	0.59	0.68	0.09	0	0.63	0.77	0.14	0	0.44	0.76	0.32	0	0.44	0.75	0.31	0	0.54	0.77	0.23	0
Asp	GAU	1.68	1.7	0.02	0	1.82	1.71	0.11	0	1.68	1.7	0.02	0	1.8	1.7	0.1	0	1.67	1.7	0.03	0	1.71	1.66	0.05	0	1.68	1.7	0.02	0	1.68	1.72	0.04	0	1.68	1.71	0.03	0	1.76	1.7	0.06	0
Asp	GAC	0.32	0.3	0.02	0	0.18	0.29	0.11	0	0.32	0.3	0.02	0	0.2	0.3	0.1	0	0.33	0.3	0.03	0	0.29	0.34	0.05	0	0.32	0.3	0.02	0	0.32	0.28	0.04	0	0.32	0.29	0.03	0	0.24	0.3	0.06	0
Glu	GAA	1.54	1.22	0.32	0	1.69	1.19	0.5	0	1.54	1.22	0.32	0	1.57	1.22	0.35	0	1.73	1.22	0.51	0	1.57	1.32	0.25	0	1.66	1.22	0.44	0	1.54	1.22	0.32	0	1.54	1.17	0.37	0	1.67	1.23	0.44	0
Glu	GAG	0.46	0.78	0.32	0	0.31	0.81	0.5	0	0.46	0.78	0.32	0	0.43	0.78	0.35	0	0.27	0.78	0.51	0	0.43	0.68	0.25	0	0.34	0.78	0.44	0	0.46	0.78	0.32	0	0.46	0.83	0.37	0	0.33	0.77	0.44	0
Cys	UGU	2	1.1	0.9	0	2	1.15	0.85	0	2	1.1	0.9	0	2	1.1	0.9	0	1.71	1.1	0.61	0	1.4	1.28	0.12	0	2	1.12	0.88	0	2	1.1	0.9	0	2	1.13	0.87	0	1.78	1.12	0.66	0
Cys	UGC	0	0.9	0.9	0	0	0.85	0.85	0	0	0.9	0.9	0	0	0.9	0.9	0	0.29	0.9	0.61	0	0.6	0.72	0.12	0	0	0.88	0.88	0	0	0.9	0.9	0	0	0.88	0.88	0	0.22	0.88	0.66	0
Trp	UGG	1	1	0	0	1	1	0	0	1	1	0	0	1	1	0	0	1	1	0	0	1	1	0	0	1	1	0	0	1	1	0	0	1	1	0	0	1	1	0	0
Arg	CGU	2.5	0.51	1.99	1	2.18	0.56	1.62	1	2.5	0.51	1.99	1	2.69	0.51	2.18	1	1.87	0.51	1.36	1	1.45	0.85	0.6	1	2.31	0.53	1.78	1	2.5	0.51	1.99	1	2.5	0.75	1.75	1	1.97	0.53	1.44	1
Arg	CGC	1	0.6	0.4	0	0.55	0.62	0.07	0	1	0.6	0.4	0	0.83	0.6	0.23	0	0.1	0.6	0.5	0	0.95	0.39	0.56	0	0.51	0.58	0.07	0	1	0.6	0.4	0	1	0.51	0.49	0	0.47	0.58	0.11	0
Arg	CGA	1	1.17	0.17	0	1.36	1.12	0.24	0	1	1.17	0.17	0	1.03	1.17	0.14	0	1.77	1.17	0.6	0	1.52	1.19	0.33	0	1.37	1.19	0.18	0	1	1.17	0.17	0	1	1.08	0.08	0	1.5	1.19	0.31	0
Arg	CGG	0	0.74	0.74	0	0	0.7	0.7	0	0	0.74	0.74	0	0	0.74	0.74	0	0.2	0.74	0.54	0	0.19	0.59	0.4	0	0	0.74	0.74	0	0	0.74	0.74	0	0	0.7	0.7	0	0.16	0.72	0.56	0
Arg	AGA	1.38	1.85	0.47	0	1.73	1.85	0.12	0	1.38	1.83	0.45	0	1.34	1.83	0.49	0	1.87	1.83	0.04	0	1.45	2.04	0.59	0	1.63	1.85	0.22	0	1.38	1.85	0.47	0	1.38	1.88	0.5	0	1.66	1.86	0.2	0
Arg	AGG	0.13	1.14	1.01	0	0.18	1.15	0.97	0	0.13	1.14	1.01	0	0.1	1.14	1.04	0	0.2	1.14	0.94	0	0.44	0.95	0.51	0	0.17	1.11	0.94	0	0.13	1.14	1.01	0	0.13	1.08	0.95	0	0.24	1.12	0.88	0
Gly	GGU	1.96	1.08	0.88	0	1.95	1.05	0.9	0	1.96	1.07	0.89	0	1.91	1.07	0.84	0	1.45	1.07	0.38	0	1.78	1.14	0.64	0	1.95	1.01	0.94	0	1.96	1.07	0.89	0	1.96	1.23	0.73	0	1.9	1.01	0.89	0
Gly	GGC	0.63	0.29	0.34	0	0.59	0.31	0.28	0	0.63	0.29	0.34	0	0.7	0.29	0.41	0	0.43	0.29	0.14	0	0.55	0.43	0.12	0	0.55	0.32	0.23	0	0.63	0.29	0.34	0	0.63	0.52	0.11	0	0.55	0.32	0.23	0
Gly	GGA	1	1.78	0.78	0	1.19	1.73	0.54	0	1	1.8	0.8	0	1.12	1.8	0.68	0	1.79	1.8	0.01	0	1.13	1.66	0.53	0	1.25	1.79	0.54	0	1	1.8	0.8	0	1	1.43	0.43	0	1.3	1.77	0.47	0
Gly	GGG	0.42	0.85	0.43	0	0.27	0.91	0.64	0	0.42	0.84	0.42	0	0.28	0.84	0.56	0	0.34	0.84	0.5	0	0.55	0.77	0.22	0	0.25	0.88	0.63	0	0.42	0.84	0.42	0	0.42	0.82	0.4	0	0.25	0.9	0.65	0
Ter	UAA	1.2	1.2	0	0	1.2	0.6	0.6	1	1.2	1.2	0	0	1.2	1.2	0	0	1.2	1.2	0	0	1.8	0.6	1.2	1	1.5	1	0.5	0	1.2	1.2	0	0	1.2	1.8	0.6	0	1.5	1	0.5	0
Ter	UAG	0.6	1.2	0.6	0	0	1.8	1.8	0	0.6	1.2	0.6	0	0.6	1.2	0.6	0	0	1.2	1.2	0	0.6	1.2	0.6	0	0	1	1	0	0.6	1.2	0.6	0	0.6	0.6	0	0	0	1.5	1.5	0
Ter	UGA	1.2	0.6	0.6	1	1.8	0.6	1.2	1	1.2	0.6	0.6	1	1.2	0.6	0.6	1	1.8	0.6	1.2	1	0.6	1.2	0.6	0	1.5	1	0.5	0	1.2	0.6	0.6	1	1.2	0.6	0.6	1	1.5	0.5	1	1
