# Supplementary material for: Comparative analysis of codon usage patterns in chloroplast genomes of ten Epimedium species
Source: BMC Genom Data. 2023 Jan 9;24:3. doi: 10.1186/s12863-023-01104-x (PMC9830715; doi:10.1186/s12863-023-01104-x)
Supplement: Supplementary file 3 — Additional file 3: Table S3. Comparison of codon usage frequency between ten Epimedium species and four model organisms. [file 12863_2023_1104_MOESM3_ESM.xlsx]

## Sheet: Sheet1
Table S3: Comparison of codon usage frequency between ten Epimedium species and four model organisms
	koreanum--thaliana	koreanum--trichocarpa	koreanum--coli	koreanum--cerevisiae	acuminatum--thaliana	acuminatum--trichocarpa	acuminatum--coli	acuminatum--cerevisiae	hunanense--thaliana	hunanense--trichocarpa	hunanense--coli	hunanense--cerevisiae	sagittatum--thaliana	sagittatum--trichocarpa	sagittatum--coli	sagittatum--cerevisiae	leptorrhizum--thaliana	leptorrhizum--trichocarpa	leptorrhizum--coli	leptorrhizum--cerevisiae	pubescens--thaliana	pubescens--trichocarpa	pubescens--coli	pubescens--cerevisiae	myrianthum--thaliana	myrianthum--trichocarpa	myrianthum--coli	myrianthum--cerevisiae	wushanense--thaliana	wushanense--trichocarpa	wushanense--coli	wushanense--cerevisiae	brevicornu--thaliana	brevicornu--trichocarpa	brevicornu--coli	brevicornu--cerevisiae	coactum--thaliana	coactum--trichocarpa	coactum--coli	coactum--cerevisiae
Codon	Ratio	Ratio	Ratio	Ratio	Ratio	Ratio	Ratio	Ratio	Ratio	Ratio	Ratio	Ratio	Ratio	Ratio	Ratio	Ratio	Ratio	Ratio	Ratio	Ratio	Ratio	Ratio	Ratio	Ratio	Ratio	Ratio	Ratio	Ratio	Ratio	Ratio	Ratio	Ratio	Ratio	Ratio	Ratio	Ratio	Ratio	Ratio	Ratio	Ratio
AAA	1.2299	1.11088	1.14099	0.904081	1.25747	1.13578	1.16657	0.924344	1.21961	1.10158	1.13145	0.896516	1.23269	1.1134	1.14358	0.906134	1.26695	1.14434	1.17536	0.931313	1.21425	1.09674	1.12648	0.892578	1.25812	1.13636	1.16717	0.924821	1.22377	1.10534	1.1353	0.89957	1.20834	1.09141	1.12099	0.888234	1.25448	1.13308	1.1638	0.922148
AAC	0.486507	0.651795	0.47514	0.41	0.493876	0.661667	0.482336	0.41621	0.488469	0.654423	0.477056	0.411653	0.490813	0.657564	0.479346	0.413629	0.471435	0.631603	0.460421	0.397298	0.490096	0.656603	0.478645	0.413024	0.486986	0.652436	0.475607	0.410403	0.490144	0.656667	0.478692	0.413065	0.484163	0.648654	0.47285	0.408024	0.492201	0.659423	0.480701	0.414798
AAG	0.464893	0.467754	1.42075	0.493571	0.505076	0.508185	1.54355	0.536234	0.495321	0.498369	1.51374	0.525877	0.495933	0.498985	1.51561	0.526526	0.515382	0.518554	1.57505	0.547175	0.493211	0.496246	1.50729	0.523636	0.507676	0.5108	1.5515	0.538994	0.494006	0.497046	1.50972	0.524481	0.492722	0.495754	1.50579	0.523117	0.507676	0.5108	1.5515	0.538994
AAU	1.58022	1.27217	1.89457	0.987087	1.60717	1.29386	1.92688	1.00392	1.60139	1.28921	1.91995	1.00031	1.60332	1.29076	1.92226	1.00151	1.61422	1.29953	1.93532	1.00832	1.59108	1.2809	1.90758	0.993866	1.60489	1.29202	1.92414	1.00249	1.59991	1.28801	1.91817	0.999384	1.60076	1.2887	1.91919	0.999916	1.60704	1.29375	1.92672	1.00384
ACA	0.95879	0.983856	1.83573	0.845674	0.907325	0.931046	1.7372	0.800281	0.902675	0.926275	1.72829	0.79618	0.919045	0.943072	1.75963	0.810618	0.922038	0.946144	1.76537	0.813258	0.907834	0.931569	1.73817	0.80073	0.911274	0.935098	1.74476	0.803764	0.911783	0.935621	1.74573	0.804213	0.907261	0.93098	1.73707	0.800225	0.910892	0.934706	1.74402	0.803427
ACC	0.996893	1.23711	0.450351	0.808504	0.93	1.1541	0.420132	0.754252	0.945243	1.17301	0.427018	0.766614	0.929806	1.15386	0.420044	0.754094	0.910388	1.12976	0.411272	0.738346	0.943689	1.17108	0.426316	0.765354	0.927379	1.15084	0.418947	0.752126	0.952039	1.18145	0.430088	0.772126	0.952913	1.18253	0.430482	0.772835	0.929709	1.15373	0.42	0.754016
ACG	0.796234	1.39341	0.414257	0.766375	0.831169	1.45455	0.432432	0.8	0.833636	1.45886	0.433716	0.802375	0.812597	1.42205	0.42277	0.782125	0.836234	1.46341	0.435068	0.804875	0.826494	1.44636	0.43	0.7955	0.823377	1.44091	0.428378	0.7925	0.83	1.4525	0.431824	0.798875	0.834675	1.46068	0.434257	0.803375	0.830909	1.45409	0.432297	0.79975
ACU	1.09371	1.32917	2.1033	0.942857	1.08531	1.31896	2.08714	0.935616	1.06589	1.29535	2.04978	0.918867	1.07749	1.30944	2.07209	0.928867	1.07909	1.31139	2.07516	0.930246	1.06354	1.2925	2.04527	0.916847	1.08451	1.31799	2.0856	0.934926	1.06817	1.29812	2.05418	0.920837	1.06709	1.29681	2.05209	0.919901	1.08246	1.31549	2.08165	0.933153
AGA	0.931263	0.902755	6.10138	0.830704	0.982263	0.952194	6.43552	0.876197	0.936368	0.907704	6.13483	0.835258	0.945368	0.916429	6.19379	0.843286	0.973421	0.943622	6.37759	0.86831	0.926842	0.898469	6.07241	0.826761	0.961579	0.932143	6.3	0.857746	0.933158	0.904592	6.11379	0.832394	0.943947	0.915051	6.18448	0.842019	0.964	0.93449	6.31586	0.859906
AGC	0.423451	0.423451	0.299063	0.488265	0.456726	0.456726	0.322562	0.526633	0.453628	0.453628	0.320375	0.523061	0.459558	0.459558	0.324562	0.529898	0.439823	0.439823	0.310625	0.507143	0.459027	0.459027	0.324188	0.529286	0.457699	0.457699	0.32325	0.527755	0.457168	0.457168	0.322875	0.527143	0.46115	0.46115	0.325688	0.531735	0.451504	0.451504	0.318875	0.520612
AGG	0.693273	0.600472	4.01368	0.828913	0.750727	0.650236	4.34632	0.897609	0.720545	0.624094	4.17158	0.861522	0.719727	0.623386	4.16684	0.860543	0.742455	0.643071	4.29842	0.887717	0.717182	0.621181	4.15211	0.8575	0.735636	0.637165	4.25895	0.879565	0.720364	0.623937	4.17053	0.861304	0.714545	0.618898	4.13684	0.854348	0.737455	0.63874	4.26947	0.881739
AGU	1.00757	0.934172	1.48484	0.99338	1.02043	0.946093	1.50379	1.00606	1.0185	0.944305	1.50095	1.00415	1.00329	0.930199	1.47853	0.989155	1.01243	0.938675	1.492	0.998169	1.015	0.94106	1.49579	1.0007	1.00707	0.933709	1.48411	0.992887	1.00686	0.93351	1.48379	0.992676	1.02057	0.946225	1.504	1.0062	1.01257	0.938808	1.49221	0.99831
AUA	1.9977	1.67807	4.6613	1.4141	1.94325	1.63233	4.53426	1.37556	1.94532	1.63407	4.53907	1.37702	1.9323	1.62313	4.5087	1.36781	1.93429	1.6248	4.51333	1.36921	1.92341	1.61567	4.48796	1.36152	1.91675	1.61007	4.47241	1.3568	1.92135	1.61393	4.48315	1.36006	1.9473	1.63573	4.5437	1.37843	1.92159	1.61413	4.4837	1.36022
AUC	0.878324	1.06901	0.671446	0.944709	0.935135	1.13816	0.714876	1.00581	0.945351	1.15059	0.722686	1.0168	0.938703	1.1425	0.717603	1.00965	0.929676	1.13151	0.710702	0.999942	0.933027	1.13559	0.713264	1.00355	0.931189	1.13336	0.71186	1.00157	0.937081	1.14053	0.716364	1.00791	0.929568	1.13138	0.71062	0.999826	0.931243	1.13342	0.711901	1.00163
AUG	0.931755	0.971404	0.845481	1.09225	0.945469	0.985702	0.857926	1.10833	0.923102	0.962383	0.83763	1.08211	0.934653	0.974426	0.848111	1.09565	0.903061	0.941489	0.819444	1.05861	0.926898	0.96634	0.841074	1.08656	0.938082	0.978	0.851222	1.09967	0.927347	0.966809	0.841481	1.08708	0.92702	0.966468	0.841185	1.0867	0.933633	0.973362	0.847185	1.09445
AUU	1.8894	1.38642	1.36315	1.34957	1.90316	1.39652	1.37309	1.3594	1.85935	1.36437	1.34148	1.32811	1.88074	1.38007	1.35691	1.34339	1.87326	1.37457	1.35151	1.33804	1.86112	1.36567	1.34275	1.32937	1.88577	1.38375	1.36054	1.34698	1.86102	1.3656	1.34268	1.3293	1.85828	1.36358	1.3407	1.32734	1.87493	1.3758	1.35272	1.33924
CAA	1.4182	1.31641	1.8342	1.0078	1.41108	1.30981	1.825	1.00275	1.39448	1.2944	1.80353	0.990952	1.40856	1.30746	1.82173	1.00095	1.43227	1.32947	1.8524	1.0178	1.39526	1.29512	1.80453	0.991502	1.41046	1.30923	1.8242	1.00231	1.39907	1.29866	1.80947	0.994212	1.39459	1.2945	1.80367	0.991026	1.40969	1.30852	1.8232	1.00176
CAC	0.727586	0.762651	0.645918	0.811538	0.702414	0.736265	0.623571	0.783462	0.703103	0.736988	0.624184	0.784231	0.699655	0.733373	0.621122	0.780385	0.665632	0.697711	0.590918	0.742436	0.706437	0.740482	0.627143	0.787949	0.69046	0.723735	0.612959	0.770128	0.70954	0.743735	0.629898	0.79141	0.708851	0.743012	0.629286	0.790641	0.701724	0.735542	0.622959	0.782692
CAG	0.632895	0.546591	0.326102	0.795041	0.632961	0.546648	0.326136	0.795124	0.640526	0.553182	0.330034	0.804628	0.630066	0.544148	0.324644	0.791488	0.639671	0.552443	0.329593	0.803554	0.645197	0.557216	0.332441	0.810496	0.620197	0.535625	0.319559	0.779091	0.645132	0.557159	0.332407	0.810413	0.642829	0.55517	0.33122	0.807521	0.624474	0.539318	0.321763	0.784463
CAU	1.31833	1.14421	1.33772	1.33772	1.32246	1.1478	1.34191	1.34191	1.31732	1.14333	1.33669	1.33669	1.31391	1.14038	1.33324	1.33324	1.31522	1.14151	1.33456	1.33456	1.32341	1.14862	1.34287	1.34287	1.30877	1.13591	1.32801	1.32801	1.32283	1.14811	1.34228	1.34228	1.32486	1.14987	1.34434	1.34434	1.30906	1.13616	1.32831	1.32831
CCA	0.718261	0.692455	1.36047	0.631913	0.72323	0.697246	1.36988	0.636284	0.725093	0.699042	1.37341	0.637923	0.729689	0.703473	1.38212	0.641967	0.730062	0.703832	1.38282	0.642295	0.730994	0.704731	1.38459	0.643115	0.725404	0.699341	1.374	0.638197	0.734161	0.707784	1.39059	0.645902	0.733665	0.707305	1.38965	0.645464	0.727267	0.701138	1.37753	0.639836
CCC	1.66453	1.69654	1.52103	1.29735	1.65151	1.68327	1.50914	1.28721	1.66623	1.69827	1.52259	1.29868	1.66245	1.69442	1.51914	1.29574	1.71226	1.74519	1.56466	1.33456	1.69415	1.72673	1.5481	1.32044	1.66057	1.6925	1.51741	1.29426	1.69321	1.72577	1.54724	1.31971	1.67981	1.71212	1.535	1.30926	1.67264	1.70481	1.52845	1.30368
CCG	0.701279	1.50775	0.276651	1.13792	0.720116	1.54825	0.284083	1.16849	0.721279	1.55075	0.284541	1.17038	0.717674	1.543	0.283119	1.16453	0.733605	1.57725	0.289404	1.19038	0.719767	1.5475	0.283945	1.16792	0.732326	1.5745	0.288899	1.1883	0.722791	1.554	0.285138	1.17283	0.717093	1.54175	0.28289	1.16358	0.719651	1.54725	0.283899	1.16774
CCU	0.935561	1.09344	2.39658	1.29593	0.869947	1.01675	2.22849	1.20504	0.898396	1.05	2.30137	1.24444	0.880856	1.0295	2.25644	1.22015	0.871176	1.01819	2.23164	1.20674	0.902086	1.05431	2.31082	1.24956	0.88107	1.02975	2.25699	1.22044	0.901283	1.05337	2.30877	1.24844	0.896417	1.04769	2.2963	1.2417	0.88107	1.02975	2.25699	1.22044
CGA	1.96206	2.24745	3.16949	4.12033	2.06444	2.36473	3.33487	4.33533	1.97603	2.26345	3.19205	4.14967	2.01333	2.30618	3.25231	4.228	2.08524	2.38855	3.36846	4.379	1.95794	2.24273	3.16282	4.11167	2.07905	2.38145	3.35846	4.366	1.94571	2.22873	3.14308	4.086	1.9646	2.25036	3.17359	4.12567	2.07762	2.37982	3.35615	4.363
CGC	1.18053	0.996889	0.213619	1.72538	1.13	0.954222	0.204476	1.65154	1.17895	0.995556	0.213333	1.72308	1.15368	0.974222	0.208762	1.68615	1.05763	0.893111	0.191381	1.54577	1.18158	0.997778	0.21381	1.72692	1.13053	0.954667	0.204571	1.65231	1.19816	1.01178	0.21681	1.75115	1.17711	0.994	0.213	1.72038	1.14447	0.966444	0.207095	1.67269
CGG	0.935918	0.804561	0.727937	2.69765	0.994286	0.854737	0.773333	2.86588	1.00224	0.861579	0.779524	2.88882	0.972857	0.836316	0.756667	2.80412	0.996531	0.856667	0.775079	2.87235	0.942857	0.810526	0.733333	2.71765	0.995918	0.85614	0.774603	2.87059	0.946939	0.814035	0.736508	2.72941	0.983673	0.845614	0.765079	2.83529	0.99	0.851053	0.77	2.85353
CGU	1.31811	1.60311	0.584384	1.85359	1.30756	1.59027	0.579704	1.83875	1.22533	1.49027	0.543251	1.72313	1.28633	1.56446	0.570296	1.80891	1.306	1.58838	0.579015	1.83656	1.21078	1.47257	0.536798	1.70266	1.31156	1.59514	0.581478	1.84437	1.20633	1.46716	0.534828	1.69641	1.23044	1.49649	0.545517	1.73031	1.31022	1.59351	0.580887	1.8425
CUA	1.52545	1.2481	3.7755	1.12701	1.52646	1.24893	3.778	1.12776	1.58384	1.29587	3.92	1.17015	1.56495	1.28041	3.87325	1.15619	1.53212	1.25355	3.792	1.13194	1.59828	1.30769	3.95575	1.18082	1.53364	1.25479	3.79575	1.13306	1.58747	1.29884	3.929	1.17284	1.59232	1.30281	3.941	1.17642	1.53747	1.25793	3.80525	1.1359
CUC	0.486025	0.554965	0.711364	1.44907	0.505217	0.576879	0.739455	1.5063	0.511056	0.583546	0.748	1.5237	0.515528	0.588652	0.754545	1.53704	0.512671	0.58539	0.750364	1.52852	0.51441	0.587376	0.752909	1.5337	0.507826	0.579858	0.743273	1.51407	0.516646	0.589929	0.756182	1.54037	0.512484	0.585177	0.750091	1.52796	0.514286	0.587234	0.752727	1.53333
CUG	0.712041	0.474694	0.137092	0.664571	0.72051	0.48034	0.138723	0.672476	0.738469	0.492313	0.142181	0.689238	0.738367	0.492245	0.142161	0.689143	0.745204	0.496803	0.143477	0.695524	0.738367	0.492245	0.142161	0.689143	0.727857	0.485238	0.140138	0.679333	0.732551	0.488367	0.141041	0.683714	0.74	0.493333	0.142475	0.690667	0.729694	0.486463	0.140491	0.681048
CUU	0.94722	0.787172	1.95111	1.85593	0.981701	0.815828	2.02214	1.9235	0.988465	0.821448	2.03607	1.93675	0.97668	0.811655	2.01179	1.91366	0.986183	0.819552	2.03137	1.93228	0.97668	0.811655	2.01179	1.91366	0.979627	0.814103	2.01786	1.91943	0.975436	0.810621	2.00923	1.91122	0.983859	0.817621	2.02658	1.92772	0.980332	0.81469	2.01932	1.92081
GAA	1.15671	0.97963	1.03861	0.870066	1.1412	0.966494	1.02469	0.858399	1.14286	0.967901	1.02618	0.859649	1.14539	0.970049	1.02846	0.861557	1.13513	0.961358	1.01924	0.853838	1.15134	0.975086	1.0338	0.866031	1.13338	0.959877	1.01767	0.852522	1.14866	0.972815	1.03139	0.864013	1.14329	0.968272	1.02657	0.859978	1.13988	0.965383	1.02351	0.857412
GAC	0.530291	0.637832	0.490376	0.451535	0.506512	0.609231	0.468387	0.431287	0.52343	0.62958	0.484032	0.445693	0.517209	0.622098	0.47828	0.440396	0.51	0.613427	0.471613	0.434257	0.529651	0.637063	0.489785	0.45099	0.518953	0.624196	0.479892	0.441881	0.529419	0.636783	0.48957	0.450792	0.520116	0.625594	0.480968	0.442871	0.520291	0.625804	0.481129	0.44302
GAG	0.538665	0.533692	0.979944	0.903385	0.543696	0.538677	0.989096	0.911823	0.557857	0.552708	1.01486	0.935573	0.552547	0.547446	1.0052	0.926667	0.548882	0.543815	0.998531	0.920521	0.555	0.549877	1.00966	0.930781	0.542764	0.537754	0.987401	0.91026	0.561491	0.556308	1.02147	0.941667	0.55295	0.547846	1.00593	0.927344	0.546739	0.541692	0.994633	0.916927
GAU	0.943743	0.82634	1.07604	0.918644	0.961175	0.841603	1.09592	0.935612	0.991011	0.867727	1.12994	0.964654	0.98153	0.859426	1.11913	0.955426	0.989426	0.86634	1.12813	0.963112	0.994426	0.870718	1.13383	0.967979	0.971011	0.850215	1.10713	0.945186	0.998743	0.874498	1.13875	0.972181	0.986011	0.863349	1.12424	0.959787	0.972295	0.85134	1.1086	0.946436
GCA	0.831657	0.72408	0.706505	0.898395	0.795143	0.692289	0.675485	0.858951	0.795086	0.692239	0.675437	0.858889	0.800229	0.696716	0.679806	0.864444	0.792629	0.6901	0.67335	0.856235	0.784571	0.683085	0.666505	0.847531	0.800857	0.697264	0.68034	0.865123	0.775486	0.675174	0.658786	0.837716	0.7916	0.689204	0.672476	0.855123	0.800514	0.696965	0.680049	0.864753
GCC	0.958155	1.00704	0.393187	0.783254	0.869903	0.914286	0.356972	0.711111	0.874078	0.918673	0.358685	0.714524	0.884369	0.92949	0.362908	0.722937	0.881068	0.92602	0.361554	0.720238	0.880194	0.925102	0.361195	0.719524	0.878738	0.923571	0.360598	0.718333	0.875534	0.920204	0.359283	0.715714	0.881165	0.926122	0.361594	0.720317	0.868835	0.913163	0.356534	0.710238
GCG	0.908222	2.20919	0.257855	1.31839	0.853333	2.07568	0.242271	1.23871	0.847222	2.06081	0.240536	1.22984	0.870222	2.11676	0.247066	1.26323	0.849889	2.0673	0.241293	1.23371	0.857222	2.08514	0.243375	1.24435	0.862	2.09676	0.244732	1.25129	0.861	2.09432	0.244448	1.24984	0.849222	2.06568	0.241104	1.23274	0.859556	2.09081	0.244038	1.24774
GCU	0.836572	1.07614	1.51763	1.11675	0.771802	0.992818	1.40013	1.03028	0.793039	1.02014	1.43865	1.05863	0.785088	1.00991	1.42423	1.04802	0.754311	0.970318	1.3684	1.00693	0.788587	1.01441	1.43058	1.05269	0.781166	1.00486	1.41712	1.04278	0.78583	1.01086	1.42558	1.04901	0.790283	1.01659	1.43365	1.05495	0.783145	1.00741	1.42071	1.04542
GGA	0.992727	1.06301	2.66933	2.20404	0.996405	1.06695	2.67922	2.2122	0.987934	1.05788	2.65644	2.19339	0.991983	1.06221	2.66733	2.20239	0.994628	1.06504	2.67444	2.20826	0.994256	1.06465	2.67344	2.20743	0.99281	1.0631	2.66956	2.20422	0.99314	1.06345	2.67044	2.20495	0.990579	1.06071	2.66356	2.19927	0.99186	1.06208	2.667	2.20211
GGC	0.942717	0.850294	0.31086	0.885	0.861739	0.777255	0.284158	0.80898	0.87087	0.78549	0.287168	0.817551	0.874457	0.788725	0.288351	0.820918	0.845435	0.762549	0.278781	0.793673	0.871739	0.786275	0.287455	0.818367	0.847826	0.764706	0.27957	0.795918	0.875543	0.789706	0.28871	0.821939	0.877935	0.791863	0.289498	0.824184	0.854565	0.770784	0.281792	0.802245
GGG	1.33892	1.18757	1.20858	2.27617	1.25088	1.10948	1.12912	2.1265	1.27539	1.13122	1.15124	2.16817	1.27275	1.12887	1.14885	2.16367	1.28794	1.14235	1.16257	2.1895	1.29059	1.1447	1.16496	2.194	1.26775	1.12443	1.14434	2.15517	1.28324	1.13817	1.15832	2.1815	1.29	1.14417	1.16442	2.193	1.26676	1.12357	1.14345	2.1535
GGU	1.01707	1.25439	0.925369	0.944728	0.939234	1.15839	0.854549	0.872427	0.952748	1.17506	0.866844	0.884979	0.949054	1.1705	0.863484	0.881548	0.918784	1.13317	0.835943	0.853431	0.956171	1.17928	0.869959	0.888159	0.952613	1.17489	0.866721	0.884854	0.958378	1.182	0.871967	0.890209	0.95464	1.17739	0.868566	0.886736	0.945586	1.16622	0.860328	0.878326
GUA	2.02394	1.96441	1.80514	1.69805	1.90182	1.84588	1.69622	1.59559	1.92323	1.86667	1.71532	1.61356	1.91323	1.85696	1.7064	1.60517	1.86384	1.80902	1.66234	1.56373	1.9196	1.86314	1.71207	1.61051	1.89596	1.8402	1.69099	1.59068	1.92798	1.87127	1.71955	1.61754	1.92576	1.86912	1.71757	1.61568	1.8796	1.82431	1.6764	1.57695
GUC	0.494531	0.560177	0.419205	0.536441	0.496797	0.562743	0.421126	0.538898	0.504844	0.571858	0.427947	0.547627	0.50875	0.576283	0.431258	0.551864	0.513125	0.581239	0.434967	0.55661	0.514219	0.582478	0.435894	0.557797	0.514844	0.583186	0.436424	0.558475	0.509609	0.577257	0.431987	0.552797	0.515703	0.584159	0.437152	0.559407	0.509609	0.577257	0.431987	0.552797
GUG	0.498448	0.513195	0.340118	0.803056	0.488851	0.503314	0.333569	0.787593	0.497644	0.512367	0.339569	0.801759	0.486782	0.501183	0.332157	0.784259	0.506667	0.521657	0.345725	0.816296	0.498506	0.513254	0.340157	0.803148	0.489023	0.503491	0.333686	0.78787	0.498161	0.512899	0.339922	0.802593	0.496667	0.511361	0.338902	0.800185	0.492644	0.507219	0.336157	0.793704
GUU	0.698162	0.784711	1.02649	0.859276	0.681581	0.766074	1.00211	0.838869	0.682574	0.76719	1.00357	0.84009	0.685404	0.770372	1.00773	0.843575	0.675221	0.758926	0.992757	0.831041	0.681066	0.765496	1.00135	0.838235	0.683934	0.768719	1.00557	0.841765	0.675956	0.759752	0.993838	0.831946	0.678566	0.762686	0.997676	0.835158	0.68261	0.767231	1.00362	0.840136
UAA	1.21889	2.7425	0.5485	0.997273	1.23889	2.7875	0.5575	1.01364	1.10111	2.4775	0.4955	0.900909	1.08778	2.4475	0.4895	0.89	1.10444	2.485	0.497	0.903636	1.01667	2.2875	0.4575	0.831818	1.15889	2.6075	0.5215	0.948182	1.02111	2.2975	0.4595	0.835455	1.06111	2.3875	0.4775	0.868182	1.20778	2.7175	0.5435	0.988182
UAC	0.520292	0.750316	0.589091	0.481622	0.515401	0.743263	0.583554	0.477095	0.521971	0.752737	0.590992	0.483176	0.515766	0.743789	0.583967	0.477432	0.504672	0.727789	0.571405	0.467162	0.518613	0.747895	0.58719	0.480068	0.514526	0.742	0.582562	0.476284	0.514453	0.741895	0.582479	0.476216	0.523066	0.754316	0.592231	0.484189	0.515839	0.743895	0.58405	0.4775
UAG	0.996	1.245	1.66	0.996	1.156	1.445	1.92667	1.156	1.12	1.4	1.86667	1.12	1.106	1.3825	1.84333	1.106	1.038	1.2975	1.73	1.038	1.134	1.4175	1.89	1.134	1.168	1.46	1.94667	1.168	1.05	1.3125	1.75	1.05	1.13	1.4125	1.88333	1.13	1.17	1.4625	1.95	1.17
UAU	1.96301	1.75828	1.73697	1.52447	1.93438	1.73264	1.71164	1.50223	1.94733	1.74423	1.72309	1.51229	1.94452	1.74172	1.72061	1.51011	1.94164	1.73914	1.71806	1.50787	1.95548	1.75153	1.7303	1.51862	1.93986	1.73755	1.71648	1.50649	1.94	1.73767	1.71661	1.5066	1.95425	1.75043	1.72921	1.51766	1.93329	1.73166	1.71067	1.50138
UCA	0.765355	0.710964	1.79564	0.748984	0.848361	0.788071	1.99038	0.830214	0.830929	0.771878	1.94949	0.813155	0.837322	0.777817	1.96449	0.819412	0.850109	0.789695	1.99449	0.831925	0.831257	0.772183	1.95026	0.813476	0.843333	0.783401	1.97859	0.825294	0.830109	0.771117	1.94756	0.812353	0.832951	0.773756	1.95423	0.815134	0.843169	0.783249	1.97821	0.825134
UCC	1.12143	1.46047	1.41124	0.884507	1.18339	1.54116	1.48921	0.93338	1.1808	1.53779	1.48596	0.931338	1.18188	1.53919	1.4873	0.932183	1.2192	1.58779	1.53427	0.96162	1.19482	1.55605	1.5036	0.942394	1.19179	1.55209	1.49978	0.94	1.19214	1.55256	1.50022	0.940282	1.19429	1.55535	1.50292	0.941972	1.18732	1.54628	1.49416	0.936479
UCG	0.793226	1.4754	0.847931	0.857791	0.852473	1.5856	0.911264	0.92186	0.852258	1.5852	0.911034	0.921628	0.86043	1.6004	0.91977	0.930465	0.864301	1.6076	0.923908	0.934651	0.853011	1.5866	0.911839	0.922442	0.861183	1.6018	0.920575	0.931279	0.861398	1.6022	0.920805	0.931512	0.849892	1.5808	0.908506	0.91907	0.858817	1.5974	0.918046	0.928721
UCU	0.840595	1.03332	2.43483	0.901404	0.881508	1.08361	2.55333	0.945277	0.887183	1.09059	2.56977	0.951362	0.886746	1.09005	2.56851	0.950894	0.881429	1.08351	2.5531	0.945191	0.885595	1.08863	2.56517	0.94966	0.882222	1.08449	2.5554	0.946043	0.885952	1.08907	2.56621	0.950043	0.884048	1.08673	2.56069	0.948	0.884444	1.08722	2.56184	0.948426
UGA	0.54	0.925714	0.589091	0.925714	0.550833	0.944286	0.600909	0.944286	0.466667	0.8	0.509091	0.8	0.5675	0.972857	0.619091	0.972857	0.6125	1.05	0.668182	1.05	0.4725	0.81	0.515455	0.81	0.625833	1.07286	0.682727	1.07286	0.474167	0.812857	0.517273	0.812857	0.470833	0.807143	0.513636	0.807143	0.5575	0.955714	0.608182	0.955714
UGC	0.436111	0.352809	0.455072	0.654167	0.441528	0.357191	0.460725	0.662292	0.454722	0.367865	0.474493	0.682083	0.443333	0.358652	0.462609	0.665	0.450139	0.364157	0.46971	0.675208	0.460139	0.372247	0.480145	0.690208	0.440278	0.35618	0.45942	0.660417	0.462083	0.37382	0.482174	0.693125	0.458333	0.370787	0.478261	0.6875	0.441389	0.357079	0.46058	0.662083
UGG	1.46736	1.31957	1.20671	1.76365	1.44016	1.29511	1.18434	1.73096	1.48184	1.33259	1.21862	1.78106	1.46424	1.31676	1.20414	1.7599	1.45888	1.31194	1.19974	1.75346	1.47848	1.32957	1.21586	1.77702	1.45488	1.30835	1.19645	1.74865	1.4744	1.3259	1.2125	1.77212	1.47304	1.32468	1.21138	1.77048	1.45184	1.30561	1.19395	1.745
UGU	0.745238	0.698661	1.42273	0.966049	0.755048	0.707857	1.44145	0.978765	0.742571	0.696161	1.41764	0.962593	0.745905	0.699286	1.424	0.966914	0.749048	0.702232	1.43	0.970988	0.734762	0.688839	1.40273	0.952469	0.742857	0.696429	1.41818	0.962963	0.742095	0.695714	1.41673	0.961975	0.73619	0.690179	1.40545	0.954321	0.748762	0.701964	1.42945	0.970617
UUA	2.41756	2.0606	2.20885	1.17187	2.31157	1.97027	2.11201	1.1205	2.30654	1.96597	2.10741	1.11805	2.31591	1.97396	2.11597	1.1226	2.3274	1.98376	2.12647	1.12817	2.31669	1.97463	2.11669	1.12298	2.32205	1.97919	2.12158	1.12557	2.32331	1.98027	2.12273	1.12618	2.31496	1.97315	2.11511	1.12214	2.32457	1.98134	2.12388	1.12679
UUC	0.939082	1.1108	1.15024	1.05647	1.03126	1.21983	1.26314	1.16016	1.04884	1.24063	1.28467	1.17995	1.04043	1.23069	1.27438	1.17049	1.00623	1.19023	1.23249	1.13201	1.04865	1.2404	1.28444	1.17973	1.02768	1.2156	1.25876	1.15614	1.04261	1.23326	1.27704	1.17293	1.04686	1.23829	1.28225	1.17772	1.0242	1.21149	1.2545	1.15223
UUG	0.965837	0.788516	1.44186	0.742132	0.999665	0.816133	1.49236	0.768125	0.98933	0.807695	1.47693	0.760184	0.997895	0.814688	1.48971	0.766765	1.009	0.82375	1.50629	0.775294	0.994833	0.812188	1.48514	0.764412	1.00785	0.822812	1.50457	0.774412	0.98866	0.807148	1.47593	0.759669	0.995311	0.812578	1.48586	0.764779	1.00038	0.816719	1.49343	0.768676
UUU	1.72165	1.44911	1.61776	1.43801	1.69326	1.42521	1.59108	1.41429	1.71124	1.44035	1.60797	1.42931	1.68693	1.41988	1.58513	1.409	1.70872	1.43822	1.6056	1.4272	1.71752	1.44564	1.61388	1.43456	1.68761	1.42046	1.58578	1.40958	1.70491	1.43502	1.60203	1.42402	1.71119	1.44031	1.60793	1.42927	1.69183	1.42402	1.58974	1.4131
